# Supplementary material for: Effect of Fluorescence Lymph Node Mapping on Improving Diagnostic Values of CT D3 Lymph Node Staging for Right-Sided Colon Cancer
Source: Cancers (Basel). 2024 Oct 16;16(20):3496. doi: 10.3390/cancers16203496 (PMC11505676; doi:10.3390/cancers16203496)
Supplement: Supplementary file 1 [file cancers-16-03496-s001.zip]

Archive with 1 entries (1 files):
- cancers-3217014-supplementary.pdf
